# Supplementary material for: Replication Variance of African and Asian Lineage Zika Virus Strains in Different Cell Lines, Mosquitoes and Mice
Source: Microorganisms. 2021 Jun 9;9(6):1250. doi: 10.3390/microorganisms9061250 (PMC8230095; doi:10.3390/microorganisms9061250)
Supplement: Supplementary file 1 [file microorganisms-09-01250-s001.zip]

Archive with 1 entries (1 files):
- microorganisms-1207399-supplementary.pdf
